# Supplementary material for: Synthesis of a Novel Series of Cu(I) Complexes Bearing Alkylated 1,3,5-Triaza-7-phosphaadamantane as Homogeneous and Carbon-Supported Catalysts for the Synthesis of 1- and 2-Substituted-1,2,3-triazoles
Source: Nanomaterials (Basel). 2021 Oct 13;11(10):2702. doi: 10.3390/nano11102702 (PMC8537716; doi:10.3390/nano11102702)
Supplement: Supplementary file 1 [file nanomaterials-11-02702-s001.zip]

Archive with 1 entries (1 files):
- nanomaterials-1410249-supplementary.pdf
